# Supplementary material for: Risk of Cardiovascular Disease in Apnoeic Individuals: Role of Comorbid Insomnia Disorder
Source: Life (Basel). 2022 Jun 23;12(7):944. doi: 10.3390/life12070944 (PMC9319904; doi:10.3390/life12070944)
Supplement: Supplementary file 1 [file life-12-00944-s001.zip]

Archive with 1 entries (1 files):
- life-1695646-supplementary.pdf
